# Supplementary material for: Jaw Periosteum-Derived Mesenchymal Stem Cells Regulate THP-1-Derived Macrophage Polarization
Source: Int J Mol Sci. 2021 Apr 21;22(9):4310. doi: 10.3390/ijms22094310 (PMC8122347; doi:10.3390/ijms22094310)
Supplement: Supplementary file 1 [file ijms-22-04310-s001.zip]

Archive with 1 entries (1 files):
- ijms-1190384-supplementary.pdf
